# Supplementary material for: Boosting Zn2+ Storage Kinetics by K-Doping of Sodium Vanadate for Zinc-Ion Batteries
Source: Materials (Basel). 2024 Sep 25;17(19):4703. doi: 10.3390/ma17194703 (PMC11478306; doi:10.3390/ma17194703)
Supplement: Supplementary file 1 [file materials-17-04703-s001.zip]

Archive with 1 entries (1 files):
- materials-3191203-supplementary.pdf
